# Supplementary material for: Epigenetic Signatures of Smoking in Five Brain Regions
Source: J Pers Med. 2022 Apr 2;12(4):566. doi: 10.3390/jpm12040566 (PMC9029407; doi:10.3390/jpm12040566)
Supplement: Supplementary file 1 [file jpm-12-00566-s001.zip]

Archive with 3 entries (3 files):
- Supplementary_Figures.pdf
- Supplementary_Information.pdf
- Supplementary_Tables.xlsx
